# Supplementary material for: Lutein Esterification in Wheat Flour Increases the Carotenoid Retention and Is Induced by Storage Temperatures
Source: Foods. 2017 Dec 11;6(12):111. doi: 10.3390/foods6120111 (PMC5742779; doi:10.3390/foods6120111)
Supplement: Supplementary file 1 [file foods-06-00111-s001.zip]

Archive with 3 entries (3 files):
- Table S2 DEF.pdf
- Figure S1 colour DEF Foods.pdf
- Table S1 DEF.pdf
